# Supplementary material for: Metagenomic CRISPR Array Analysis Tool: a novel graph-based approach to finding CRISPR arrays in metagenomic datasets
Source: Microlife. 2025 Jul 17;6:uqaf016. doi: 10.1093/femsml/uqaf016 (PMC12342471; doi:10.1093/femsml/uqaf016)
Supplement: uqaf016_Supplemental_File [file uqaf016_supplemental_file.txt]

AP018254.1 29
AP019695.1 22
AP019711.1 28
AP022323.1 29
AP023027.1 22
AP023410.1 37
AP025018.1 24
CP000679.1 26
CP001185.1 22
CP001229.1 23
CP001738.1 21
CP001792.1 40
CP003001.1 34
CP003198.1 40
CP003548.1 20
CP003788.1 26
CP007445.1 33
CP011664.1 22
CP012590.1 25
CP013479.1 40
CP014672.1 23
CP014859.1 36
CP015169.1 22
CP015435.1 32
CP016076.1 29
CP018058.1 29
CP019724.1 35
CP020563.1 23
CP022752.1 25
CP022961.1 32
CP024704.1 39
CP024955.1 29
CP025228.1 38
CP025943.1 27
CP025990.1 30
CP027781.1 28
CP028769.1 35
CP029241.1 26
CP031128.1 22
CP032402.1 35
CP036345.1 25
CP039459.1 24
CP048265.1 37
CP050504.1 32
CP051167.1 31
CP054212.1 35
CP058556.1 39
CP060244.1 39
CP063232.1 32
CP065748.1 32
CP067336.1 40
CP072467.1 36
CP074570.1 29
CP075175.1 29
CP088131.1 28
CP091022.1 23
FN434113.1 25
